# Supplementary material for: The Role and Mechanism of Hydrogen-Rich Water in the Cucumis sativus Response to Chilling Stress
Source: Int J Mol Sci. 2023 Apr 4;24(7):6702. doi: 10.3390/ijms24076702 (PMC10095547; doi:10.3390/ijms24076702)
Supplement: Supplementary file 1 [file ijms-24-06702-s001.zip]

Archive with 1 entries (1 files):
- ijms-2194123-supplementary.pdf
